# Supplementary material for: Repercussion of a 1,3-Hydrogen Shift in a Hydride-Osmium-Allenylidene Complex
Source: Organometallics. 2021 May 12;40(10):1523–37. doi: 10.1021/acs.organomet.1c00176 (PMC9180373; doi:10.1021/acs.organomet.1c00176)
Supplement: Supplementary file 2 — om1c00176_si_002.xyz [file om1c00176_si_002.xyz]

98
 Complex 3
 Os                 0.23888500    0.01644400    0.01361700
 Cl                 0.84427400   -0.20452300   -2.51441600
 P                  0.70306200   -2.24974200    0.51468400
 P                  0.63067400    2.32183700   -0.15326700
 O                  2.63749800    0.06092900    0.15065700
 C                 -1.60186900    0.00212600    0.04080700
 C                 -2.88113100    0.00879400    0.03221000
 C                 -4.22504600   -0.03156300   -0.01409800
 C                 -5.03278000    1.14827700    0.38831300
 C                 -6.27201000    1.43100300   -0.21697900
 H                 -6.66174700    0.76236500   -0.97724300
 C                 -6.98956200    2.57510600    0.13115200
 H                 -7.93695500    2.78346100   -0.35792100
 C                 -6.49234100    3.45249700    1.09777500
 H                 -7.05486400    4.34084300    1.37034300
 C                 -5.26770700    3.17743700    1.71492600
 H                 -4.87663500    3.84801400    2.47502300
 C                 -4.54698100    2.03966500    1.36329100
 H                 -3.60161400    1.81945000    1.84548800
 C                 -4.91548900   -1.26543000   -0.47882800
 C                 -6.08587100   -1.72876700    0.15000000
 H                 -6.51098600   -1.16200700    0.97223400
 C                 -6.68823300   -2.91869000   -0.25787700
 H                 -7.58242100   -3.26973200    0.24948800
 C                 -6.14394600   -3.65806800   -1.31113000
 H                 -6.61736300   -4.58176900   -1.63143700
 C                 -4.99053700   -3.19921400   -1.95449400
 H                 -4.56660300   -3.76069300   -2.78216200
 C                 -4.38181800   -2.01635700   -1.54122500
 H                 -3.49240100   -1.65194100   -2.04435700
 C                  3.33005400   -1.15059100    0.23277100
 C                  2.55646100   -2.31587600    0.41820400
 C                  3.23253100   -3.53963700    0.49816100
 H                  2.66537400   -4.45741400    0.59979600
 C                  4.62193900   -3.60124000    0.42668100
 H                  5.13144500   -4.55705300    0.49540100
 C                  5.34967600   -2.43020100    0.25589300
 H                  6.43167600   -2.48339000    0.20076900
 C                  4.72346300   -1.18075100    0.14326500
 C                  5.56743200    0.07585600   -0.06978200
 C                  6.48167500    0.28423800    1.16433500
 H                  7.11110600    1.16981500    1.03740800
 H                  7.14161900   -0.57621300    1.30874700
 H                  5.88465000    0.41493400    2.07226300
 C                  6.43640800   -0.10924600   -1.34040100
 H                  5.80457500   -0.25728000   -2.22105700
 H                  7.09672200   -0.97477400   -1.24140100
 H                  7.06907000    0.76523700   -1.51382500
 C                  4.68127400    1.30854400   -0.24909300
 C                  5.26676300    2.55428300   -0.51734300
 H                  6.34685400    2.62345300   -0.58953200
 C                  4.50190200    3.70133200   -0.68731700
 H                  4.98165600    4.65318100   -0.89213200
 C                  3.11476500    3.61993800   -0.59236300
 H                  2.52220600    4.51749600   -0.71860800
 C                  2.47797700    2.40265900   -0.32866400
 C                  3.28906500    1.26103900   -0.15325200
 C                  0.35915600   -2.67112600    2.32527500
 H                  1.00112500   -1.93629500    2.82805900
 C                 -1.09498600   -2.36416700    2.71859700
 H                 -1.78912500   -3.10425300    2.30924500
 H                 -1.41038100   -1.37617400    2.37843500
 H                 -1.18869900   -2.39812000    3.81042000
 C                  0.76043200   -4.07553700    2.79092600
 H                  0.56341400   -4.17000300    3.86532800
 H                  1.82143200   -4.28318500    2.63629300
 H                  0.17640500   -4.85237100    2.28613800
 C                  0.13098200   -3.72006800   -0.50033200
 H                  0.39062700   -4.62052000    0.06882300
 C                 -1.39463800   -3.64280000   -0.66152600
 H                 -1.67188600   -2.72872100   -1.19040900
 H                 -1.92865400   -3.64946900    0.29112100
 H                 -1.74924100   -4.49811700   -1.24811400
 C                  0.80444300   -3.78459300   -1.87837200
 H                  0.41862800   -4.65334500   -2.42523300
 H                  1.89028400   -3.88678000   -1.81130400
 H                  0.58725800   -2.88498400   -2.45917900
 C                 -0.05523800    3.30145300   -1.61730400
 H                  0.67991700    3.10719500   -2.40640700
 C                 -1.40132400    2.70333900   -2.05925700
 H                 -2.16875800    2.82294500   -1.28804800
 H                 -1.30724700    1.64046900   -2.28611600
 H                 -1.75000000    3.22148000   -2.96067900
 C                 -0.19059900    4.81861100   -1.41699300
 H                 -0.51601500    5.27498200   -2.35892900
 H                  0.74102300    5.30931400   -1.12531300
 H                 -0.94721500    5.05570500   -0.66240100
 C                  0.32970900    3.36777400    1.37229000
 H                  0.58117600    4.39799500    1.09682700
 C                  1.22464300    2.94638000    2.54445800
 H                  1.00210800    3.57120000    3.41727300
 H                  2.28773400    3.05885600    2.31266000
 H                  1.04275300    1.90322000    2.82244500
 C                 -1.15283200    3.28282100    1.75629700
 H                 -1.40228900    2.25898600    2.04954600
 H                 -1.81779100    3.56571200    0.93594100
 H                 -1.36246900    3.94514800    2.60442100
 H                  0.31172000    0.24596600    1.62157400
98
 Comples TS(3-I)
 Os                 0.03626400    0.14329600   -0.68839600
 Cl                -4.36881200   -0.57936300   -2.02109500
 P                 -0.81321500    2.33886400   -0.73606600
 P                 -0.55818800   -2.10971600   -1.03639900
 O                 -1.81595100   -0.06367800    0.70174300
 C                  1.79523000    0.23324600   -1.03071600
 C                  2.57599300    0.15132500    0.08640500
 C                  3.78958600    0.06597200    0.67062600
 C                  3.85800400   -0.02313300    2.15168100
 C                  4.80562600   -0.85076900    2.78169700
 H                  5.51620200   -1.40550900    2.17771400
 C                  4.82692400   -0.97986200    4.16986300
 H                  5.55937500   -1.63256600    4.63610500
 C                  3.90926700   -0.28045800    4.95747800
 H                  3.92904400   -0.38023900    6.03873700
 C                  2.96888700    0.55230100    4.34464000
 H                  2.25873900    1.10989000    4.94875400
 C                  2.94292100    0.68051100    2.95740200
 H                  2.22029000    1.34112900    2.48868900
 C                  5.02736100    0.06136200   -0.15193400
 C                  6.21911500    0.62311300    0.34504700
 H                  6.23609600    1.04582400    1.34390400
 C                  7.37224400    0.65781800   -0.43801800
 H                  8.27803800    1.10374600   -0.03718400
 C                  7.36345700    0.12897900   -1.73051300
 H                  8.26335300    0.15274400   -2.33806800
 C                  6.18734700   -0.43283700   -2.23555400
 H                  6.17007500   -0.85259500   -3.23730000
 C                  5.03321400   -0.46627700   -1.45682600
 H                  4.12813200   -0.91101400   -1.85736200
 C                 -2.69268200    1.03724600    0.84959000
 C                 -2.43536700    2.18847700    0.10105900
 C                 -3.39046600    3.21428300    0.13158000
 H                 -3.25145300    4.09824800   -0.48006000
 C                 -4.52477000    3.09653600    0.92900400
 H                 -5.27066700    3.88491600    0.93151500
 C                 -4.68636900    1.98273500    1.75284400
 H                 -5.54870300    1.92872500    2.40631200
 C                 -3.75863800    0.93712400    1.74647800
 C                 -3.79248600   -0.25643500    2.69858100
 C                 -2.71445200   -0.02428300    3.79621600
 H                 -2.68568700   -0.87824200    4.48074000
 H                 -2.94944200    0.87759700    4.37090000
 H                 -1.71844400    0.09635800    3.35934500
 C                 -5.15771700   -0.42597900    3.37775000
 H                 -5.95302100   -0.60109800    2.64768400
 H                 -5.40678300    0.46458000    3.96067900
 H                 -5.13624400   -1.26325300    4.07973400
 C                 -3.38692300   -1.48215100    1.88530900
 C                 -3.91992000   -2.76070500    2.07627400
 H                 -4.70780500   -2.90846400    2.80486800
 C                 -3.44596300   -3.85618300    1.35648200
 H                 -3.86509300   -4.84192900    1.53158000
 C                 -2.43077300   -3.68750500    0.41996300
 H                 -2.05611800   -4.54662000   -0.12487400
 C                 -1.89445600   -2.41584700    0.17617500
 C                 -2.38651100   -1.34353000    0.92147600
 C                  0.07572000    3.63730900    0.31046100
 H                 -0.17073200    3.30668200    1.32802400
 C                  1.60108400    3.58083500    0.15172500
 H                  1.92061700    3.85784300   -0.85683400
 H                  1.99837600    2.58885200    0.36852100
 H                  2.06110800    4.28865600    0.85066400
 C                 -0.44934700    5.06680800    0.11688900
 H                  0.07093900    5.73754900    0.81005500
 H                 -1.51832300    5.15262300    0.32190900
 H                 -0.25992700    5.43248600   -0.89702900
 C                 -1.15012600    3.05847900   -2.42004900
 H                 -1.72235100    3.97857000   -2.25170100
 C                  0.15766200    3.40454100   -3.14705800
 H                  0.81272300    2.52882400   -3.21770700
 H                  0.71238800    4.20769200   -2.65561500
 H                 -0.07160600    3.73447200   -4.16642400
 C                 -1.99673500    2.07270100   -3.23550300
 H                 -2.30366500    2.54742900   -4.17474700
 H                 -2.89108800    1.72912600   -2.70849900
 H                 -1.41406200    1.17991700   -3.48285800
 C                 -1.27070600   -2.44259800   -2.73032800
 H                 -2.23153900   -1.91209100   -2.65961400
 C                 -0.42803500   -1.76921800   -3.82554200
 H                  0.52849400   -2.27625500   -3.98603900
 H                 -0.21786200   -0.72223100   -3.58961600
 H                 -0.98276900   -1.79542300   -4.77000300
 C                 -1.53068400   -3.92064500   -3.04124100
 H                 -1.99108300   -4.00074200   -4.03255300
 H                 -2.22172000   -4.37637100   -2.32781600
 H                 -0.60587700   -4.50770900   -3.05870900
 C                  0.71169000   -3.42134600   -0.62197300
 H                  0.19292800   -4.38090200   -0.73494200
 C                  1.18043000   -3.27186600    0.83156800
 H                  1.87975000   -4.07968400    1.07457900
 H                  0.34953500   -3.32143300    1.54108000
 H                  1.69920400   -2.32053000    0.97984900
 C                  1.89614800   -3.38233500   -1.59471600
 H                  2.37224100   -2.39686900   -1.59371900
 H                  1.60051700   -3.61988900   -2.61938400
 H                  2.64750000   -4.11737300   -1.28507200
 H                  1.23009000    0.07899700    0.70579500
98
 Complex I
 Os                -0.06886900    0.18005000    0.04878500
 Cl                -1.17411600   -0.15957300    2.38036800
 P                 -0.32999500   -2.07331900   -0.56912800
 P                 -0.87219400    2.39646900    0.09966900
 O                 -2.54018500   -0.10228300   -0.31435900
 C                  1.55114900    0.44789700   -0.51519600
 C                  2.91841500    0.67775700   -0.83284000
 C                  4.03110200    0.25433800   -0.15297500
 C                  5.36366600    0.49936000   -0.76435500
 C                  6.44908100    0.91490400    0.03015900
 H                  6.31151600    1.03109200    1.10039800
 C                  7.68742600    1.19509500   -0.54430700
 H                  8.50827100    1.52761200    0.08464000
 C                  7.87362500    1.05045200   -1.92182200
 H                  8.84119200    1.26201100   -2.36767900
 C                  6.81042600    0.62261900   -2.72028900
 H                  6.95023300    0.49065700   -3.78943300
 C                  5.56850700    0.34914900   -2.14836700
 H                  4.75475500   -0.00824100   -2.77198900
 C                  3.97617200   -0.46119700    1.14323700
 C                  4.88772500   -1.50114600    1.41372800
 H                  5.65047600   -1.74727600    0.68242900
 C                  4.80125400   -2.23747200    2.59358300
 H                  5.50396300   -3.04568900    2.77497900
 C                  3.81139700   -1.94248800    3.53501700
 H                  3.74167300   -2.51844700    4.45329600
 C                  2.91518000   -0.89938500    3.29034900
 H                  2.14392200   -0.65713900    4.01497700
 C                  2.99630000   -0.16573000    2.10831700
 H                  2.29635700    0.63748700    1.92737500
 C                 -3.06227100   -1.38554100   -0.26051500
 C                 -2.12564200   -2.43686500   -0.30996600
 C                 -2.60762700   -3.74630500   -0.20582400
 H                 -1.91498400   -4.57962500   -0.20925500
 C                 -3.97345500   -3.99932100   -0.08787100
 H                 -4.33344100   -5.01978400   -0.00258300
 C                 -4.87112200   -2.93837400   -0.08937800
 H                 -5.93415000   -3.14361200   -0.01754100
 C                 -4.43794900   -1.60770200   -0.17711600
 C                 -5.45457100   -0.46661100   -0.20544300
 C                 -6.33557400   -0.61618600   -1.47178400
 H                 -7.08525200    0.17875500   -1.52388400
 H                 -6.86630000   -1.57272800   -1.46539100
 H                 -5.72360600   -0.56970400   -2.37793800
 C                 -6.34329600   -0.53817900    1.06234400
 H                 -5.73329500   -0.44436700    1.96557300
 H                 -6.88341600   -1.48789500    1.10894400
 H                 -7.08668300    0.26393600    1.06417900
 C                 -4.74831600    0.88990600   -0.23124500
 C                 -5.49919900    2.07241900   -0.24977700
 H                 -6.58219300    2.00957600   -0.27286800
 C                 -4.89124200    3.32287700   -0.24812100
 H                 -5.49399500    4.22477700   -0.28631500
 C                 -3.50339200    3.41054900   -0.17562000
 H                 -3.03843000    4.38826300   -0.16427500
 C                 -2.70618400    2.25961500   -0.12671900
 C                 -3.35526800    1.01089800   -0.20992200
 C                 -0.15249200   -2.42668700   -2.42155800
 H                 -1.03626900   -1.91203000   -2.82023200
 C                  1.08274600   -1.77023300   -3.05101300
 H                  2.01603600   -2.20247800   -2.67767800
 H                  1.09918000   -0.69829400   -2.84734200
 H                  1.05925100   -1.91986500   -4.13714600
 C                 -0.24536700   -3.91310800   -2.79124400
 H                 -0.26885000   -4.01718500   -3.88225200
 H                 -1.14940900   -4.38586700   -2.39885200
 H                  0.62247200   -4.47350400   -2.42870300
 C                  0.55848800   -3.46488100    0.31665400
 H                  0.18128200   -4.40920700   -0.09196300
 C                  2.06600100   -3.38158000    0.04499000
 H                  2.45922400   -2.41043400    0.35151600
 H                  2.31193300   -3.53900300   -1.00841500
 H                  2.58792600   -4.14991700    0.62641900
 C                  0.27068600   -3.40568800    1.82135700
 H                  0.81200900   -4.21286300    2.32956600
 H                 -0.79402100   -3.51673500    2.04231600
 H                  0.59837700   -2.45085400    2.23875800
 C                 -0.68536100    3.35337000    1.72302600
 H                 -1.47020600    2.90530700    2.34241800
 C                  0.66528600    3.00935700    2.37040000
 H                  1.51265000    3.31429500    1.74724700
 H                  0.73557600    1.93588200    2.55161100
 H                  0.75619300    3.52761900    3.33274900
 C                 -0.90167900    4.87181300    1.66535500
 H                 -0.80656500    5.28539500    2.67643100
 H                 -1.89229700    5.14900900    1.29940000
 H                 -0.15455800    5.37041800    1.04037000
 C                 -0.38087400    3.57346600   -1.27149200
 H                 -0.97087100    4.48420000   -1.11344700
 C                 -0.73955000    2.97467500   -2.63675800
 H                 -0.43922500    3.66203300   -3.43637900
 H                 -1.81423900    2.79190200   -2.73267800
 H                 -0.22298000    2.02004000   -2.78202700
 C                  1.10830600    3.93264500   -1.19996600
 H                  1.72955800    3.04550200   -1.34281200
 H                  1.38793200    4.38875600   -0.24708000
 H                  1.35383100    4.64528700   -1.99595100
 H                  3.08267700    1.22205800   -1.76280500
98
 Complex TS(3-J)
 Os                 0.24286100   -0.01608300   -0.01045300
 Cl                 1.05400400   -0.00716300   -2.31485600
 P                  0.77402100   -2.28677400    0.30974000
 P                  0.58842800    2.29037200    0.04123000
 O                  2.64084400    0.05384100    0.19850500
 C                 -1.62051600   -0.04309400    0.38968100
 C                 -2.91654800   -0.04068100    0.31198500
 C                 -4.23677400   -0.04701600    0.12473400
 C                 -5.02209000    1.21990800    0.09727400
 C                 -6.14556100    1.35720500   -0.73843300
 H                 -6.46148300    0.51877700   -1.35066600
 C                 -6.84316000    2.56345900   -0.80379100
 H                 -7.70022600    2.65158500   -1.46572800
 C                 -6.44199600    3.65460700   -0.02909500
 H                 -6.98828400    4.59211800   -0.07945800
 C                 -5.33645800    3.52676700    0.81687700
 H                 -5.02291300    4.36327500    1.43554300
 C                 -4.63809900    2.32263400    0.88021000
 H                 -3.79185300    2.21836300    1.54819400
 C                 -4.96333400   -1.33437500   -0.09901500
 C                 -6.15473800   -1.62190800    0.58899400
 H                 -6.55990300   -0.88953700    1.28102400
 C                 -6.81125300   -2.83766600    0.39775700
 H                 -7.72437900   -3.04866200    0.94768300
 C                 -6.29762600   -3.78180100   -0.49594800
 H                 -6.81259000   -4.72610200   -0.64846000
 C                 -5.12393700   -3.49884800   -1.19913600
 H                 -4.72496400   -4.21936900   -1.90773500
 C                 -4.46377200   -2.28559900   -1.00281400
 H                 -3.56063500   -2.05654800   -1.55948300
 C                  3.34234900   -1.13336300   -0.04336000
 C                  2.58550500   -2.32280500   -0.07519800
 C                  3.25794200   -3.51853900   -0.35166400
 H                  2.70267600   -4.44692300   -0.41246800
 C                  4.63600700   -3.53809000   -0.55322100
 H                  5.14491100   -4.47314900   -0.76530500
 C                  5.35572500   -2.35304200   -0.47029700
 H                  6.43142200   -2.37950200   -0.60201100
 C                  4.72846700   -1.12457900   -0.21792800
 C                  5.56106400    0.15028900   -0.08792400
 C                  6.34933000    0.09238300    1.24626200
 H                  6.96598700    0.98836200    1.36918500
 H                  7.00847600   -0.78138800    1.26691000
 H                  5.66725600    0.02630900    2.09987700
 C                  6.55432800    0.25285100   -1.27237300
 H                  6.01996700    0.27563900   -2.22633700
 H                  7.24603800   -0.59289400   -1.28296100
 H                  7.16418600    1.15622700   -1.19929900
 C                  4.65671500    1.38202400   -0.07769300
 C                  5.22086200    2.66380400   -0.13094000
 H                  6.29990900    2.76335300   -0.16891500
 C                  4.43595000    3.81034400   -0.11837700
 H                  4.89920800    4.79153800   -0.14703400
 C                  3.05035800    3.68783600   -0.07474800
 H                  2.44025500    4.58249500   -0.06454500
 C                  2.43460600    2.43147300   -0.02390000
 C                  3.26409700    1.29163800    0.01113800
 C                  0.80222700   -2.83420200    2.12486100
 H                  1.60347900   -2.20196200    2.52973300
 C                 -0.48576100   -2.48514500    2.88403300
 H                 -1.36101000   -3.00593400    2.48686300
 H                 -0.69175200   -1.41291500    2.85421500
 H                 -0.37785100   -2.77252500    3.93654100
 C                  1.19548500   -4.30166100    2.34025400
 H                  1.31392100   -4.49562200    3.41270700
 H                  2.14301200   -4.55300400    1.85736400
 H                  0.42752700   -4.98733400    1.96883000
 C                  0.05004800   -3.72157700   -0.64980100
 H                  0.63200800   -4.62056000   -0.41821300
 C                 -1.40289200   -3.95198800   -0.20745100
 H                 -1.97584900   -3.02224400   -0.22954000
 H                 -1.47093700   -4.36707200    0.80102700
 H                 -1.88854400   -4.66087200   -0.88765800
 C                  0.13068500   -3.44111000   -2.15535200
 H                 -0.28310300   -4.29186500   -2.70986400
 H                  1.15928300   -3.28386700   -2.49077200
 H                 -0.44120000   -2.54618700   -2.41556200
 C                 -0.06038400    3.33913700   -1.38747300
 H                  0.65665300    3.11732300   -2.18633300
 C                 -1.43362700    2.79694400   -1.82166900
 H                 -2.19631100    2.94967100   -1.05153500
 H                 -1.38585600    1.72787500   -2.03923000
 H                 -1.76484100    3.32179200   -2.72573600
 C                 -0.11773600    4.85770300   -1.17242600
 H                 -0.48892700    5.33714200   -2.08596800
 H                  0.85702100    5.29844300   -0.95326100
 H                 -0.80339400    5.12817500   -0.36361300
 C                  0.21650400    3.22243100    1.62570200
 H                  0.59563000    4.24152300    1.48135200
 C                  0.95707700    2.57979100    2.80699600
 H                  0.72308500    3.12051200    3.73142900
 H                  2.04256300    2.59624000    2.67272300
 H                  0.64966100    1.53565300    2.93642600
 C                 -1.29024000    3.27297100    1.89824300
 H                 -1.68010100    2.26453400    2.06190900
 H                 -1.85488000    3.71953600    1.07686000
 H                 -1.48862900    3.86098200    2.80202700
 H                 -1.10566000   -0.00665600    1.46379200
98
 Complex J
 Os                -0.22788300    0.05185800    0.51425200
 Cl                 0.05368800    0.37180100   -1.84999500
 P                 -1.09571600    2.19526100    0.83632900
 P                 -0.23308800   -2.26264700    0.23990800
 O                 -2.45588600   -0.25658600   -0.15594600
 C                  1.65465400    0.38644700    1.23384900
 C                  2.83584200    0.34911200    0.67378300
 C                  4.00142400    0.37612200    0.03232200
 C                  4.88246800   -0.82541700    0.02280300
 C                  5.66361800   -1.15355000   -1.10025100
 H                  5.66122500   -0.49348100   -1.96164900
 C                  6.42344400   -2.32373100   -1.12960700
 H                  7.00962500   -2.55907100   -2.01403800
 C                  6.42635600   -3.19351200   -0.03658400
 H                  7.01842700   -4.10399900   -0.06036400
 C                  5.66288100   -2.87572800    1.09091100
 H                  5.66181600   -3.53808700    1.95269700
 C                  4.90628700   -1.70559600    1.12053500
 H                  4.31650200   -1.46128200    1.99887500
 C                  4.38929000    1.60693700   -0.71911700
 C                  5.71477100    2.07389100   -0.75434900
 H                  6.49267300    1.51176700   -0.24586000
 C                  6.03865100    3.25365800   -1.42698500
 H                  7.06855100    3.60088700   -1.43589900
 C                  5.04670400    3.99035400   -2.07981400
 H                  5.30093600    4.90759600   -2.60373700
 C                  3.72631300    3.53097600   -2.05986400
 H                  2.94595500    4.08651100   -2.57324800
 C                  3.40345700    2.35065100   -1.39271100
 H                  2.38405600    1.97824800   -1.39246200
 C                 -3.26028300    0.86182500   -0.39740800
 C                 -2.71831700    2.11599300   -0.04731200
 C                 -3.47525700    3.25964300   -0.32213800
 H                 -3.07615700    4.23782200   -0.07779700
 C                 -4.73328500    3.15996800   -0.91376900
 H                 -5.30674300    4.05448900   -1.13543000
 C                 -5.25410300    1.90481600   -1.20426200
 H                 -6.24253100    1.83090300   -1.64504700
 C                 -4.53793100    0.72695000   -0.94351900
 C                 -5.17323400   -0.63133900   -1.23628900
 C                 -6.47917000   -0.75942100   -0.41041500
 H                 -6.98248100   -1.70841500   -0.61476400
 H                 -7.17893500    0.04275700   -0.65991100
 H                 -6.26762700   -0.70844500    0.66209100
 C                 -5.50014800   -0.73099900   -2.74821100
 H                 -4.59141300   -0.62902800   -3.34863900
 H                 -6.19992900    0.05432600   -3.04848100
 H                 -5.96086900   -1.69482500   -2.98315900
 C                 -4.22273000   -1.76898200   -0.86387300
 C                 -4.64382200   -3.09981600   -0.99475300
 H                 -5.65189000   -3.30024800   -1.34200800
 C                 -3.80985500   -4.16589600   -0.67886900
 H                 -4.17067800   -5.18629000   -0.76124200
 C                 -2.50148900   -3.91367900   -0.27361800
 H                 -1.85121500   -4.74612500   -0.03331300
 C                 -2.01486700   -2.60499900   -0.16550200
 C                 -2.91717000   -1.54921200   -0.41537200
 C                 -1.68487700    2.43262600    2.62409500
 H                 -2.57510600    1.79193500    2.65463700
 C                 -0.67063000    1.86326400    3.62748000
 H                  0.28803100    2.38932900    3.59053600
 H                 -0.47549200    0.80050200    3.44712900
 H                 -1.06298600    1.95426900    4.64724700
 C                 -2.11047000    3.85801000    2.99081500
 H                 -2.54846600    3.86568900    3.99587200
 H                 -2.86269900    4.25294900    2.30163800
 H                 -1.25868200    4.54560300    3.00009100
 C                 -0.33277400    3.82592900    0.32041700
 H                 -1.00807600    4.62650100    0.64328800
 C                  1.01251600    3.99279600    1.04501800
 H                  1.70058000    3.18277500    0.78809100
 H                  0.89840100    4.01224400    2.13286900
 H                  1.47996500    4.93731700    0.74392500
 C                 -0.15593000    3.90974600   -1.20134800
 H                  0.30853200    4.86817500   -1.46188500
 H                 -1.10993400    3.84260400   -1.73167500
 H                  0.48218500    3.10438100   -1.56844300
 C                  0.71197100   -3.06389400   -1.18095900
 H                  0.16027100   -2.68832700   -2.05121400
 C                  2.13748900   -2.49634000   -1.25377900
 H                  2.76181500   -2.84190600   -0.42657300
 H                  2.13468200   -1.40674400   -1.24357300
 H                  2.61488200   -2.82879800   -2.18313000
 C                  0.72403100   -4.59706300   -1.22106500
 H                  1.32474200   -4.93020100   -2.07584700
 H                 -0.27264400   -5.02611800   -1.34310700
 H                  1.17755500   -5.02502300   -0.32084100
 C                  0.04253500   -3.28950100    1.78118500
 H                 -0.27967300   -4.31639900    1.57075700
 C                 -0.82312300   -2.71665900    2.91343800
 H                 -0.69052100   -3.30669100    3.82751900
 H                 -1.88816800   -2.71838900    2.66133700
 H                 -0.53117900   -1.68372400    3.14410500
 C                  1.52564000   -3.29506400    2.17722300
 H                  1.90471100   -2.27453800    2.29351000
 H                  2.15151300   -3.79966100    1.43787200
 H                  1.65273500   -3.81698300    3.13315200
 H                  1.66405000    0.69900200    2.29412900
98
 Complex TS(J-I)
 Os                -0.25929700    0.06626700    0.08326500
 Cl                -0.78351400    0.15165100   -2.29660200
 P                 -0.89936700    2.27036200    0.53975300
 P                 -0.47193200   -2.25250400    0.06139000
 O                 -2.61327900   -0.13690900    0.08101700
 C                  1.62610900    0.14595400    0.36190600
 C                  2.91436600    0.16023900    0.15645200
 C                  4.26259900    0.13045700   -0.02871600
 C                  4.97524700   -1.15110600    0.15007300
 C                  6.07025000   -1.50349500   -0.66682000
 H                  6.41173800   -0.80892900   -1.42771700
 C                  6.70450300   -2.73603800   -0.52272000
 H                  7.54180100   -2.98460500   -1.16947200
 C                  6.26412300   -3.65570500    0.43424900
 H                  6.75903900   -4.61649100    0.54189400
 C                  5.18370200   -3.31937800    1.25474800
 H                  4.83601100   -4.01616700    2.01297700
 C                  4.55445500   -2.08351300    1.11969400
 H                  3.73252100   -1.82068200    1.77541100
 C                  4.95307500    1.36850000   -0.44430500
 C                  6.27887400    1.64369000   -0.05055500
 H                  6.81557700    0.91887100    0.55341000
 C                  6.90153600    2.83688900   -0.41297000
 H                  7.92223800    3.02613500   -0.09137900
 C                  6.21981200    3.79202900   -1.17316800
 H                  6.70719300    4.72188900   -1.45138100
 C                  4.90741700    3.53157100   -1.57807400
 H                  4.36869900    4.25574600   -2.18335100
 C                  4.28697900    2.33418900   -1.22835800
 H                  3.28139300    2.12451400   -1.58053500
 C                 -3.38331100    1.02718900   -0.02960500
 C                 -2.70630500    2.25169700    0.14429400
 C                 -3.44747800    3.43360000    0.03046200
 H                 -2.94992500    4.39133200    0.12817000
 C                 -4.81748500    3.40143100   -0.21728100
 H                 -5.38068900    4.32557600   -0.30059800
 C                 -5.45619300    2.17607400   -0.35815700
 H                 -6.52522800    2.15395400   -0.54053200
 C                 -4.75666200    0.96332000   -0.27704400
 C                 -5.50819600   -0.35570500   -0.44332100
 C                 -6.51606200   -0.51158400    0.72459200
 H                 -7.08637300   -1.43985100    0.62440600
 H                 -7.22854900    0.31869500    0.73591300
 H                 -5.99631700   -0.53147700    1.68740100
 C                 -6.27079900   -0.34333600   -1.79295800
 H                 -5.57452000   -0.22926000   -2.62885400
 H                 -6.99034100    0.47881500   -1.83041000
 H                 -6.83166000   -1.27059100   -1.93609200
 C                 -4.53957700   -1.53602300   -0.42866100
 C                 -5.02579000   -2.83384200   -0.64077000
 H                 -6.08731800   -2.97565100   -0.81055400
 C                 -4.18769300   -3.94185500   -0.63297700
 H                 -4.59280900   -4.93625100   -0.79171600
 C                 -2.82309400   -3.76301600   -0.42444300
 H                 -2.17063300   -4.62702000   -0.41551700
 C                 -2.28457600   -2.48838200   -0.21756100
 C                 -3.16785500   -1.38983400   -0.20612300
 C                 -0.92309100    2.65416500    2.39673100
 H                 -1.71752700    1.98063400    2.74360500
 C                  0.37668500    2.22931500    3.09602400
 H                  1.22808700    2.84899700    2.79688900
 H                  0.62902400    1.18822900    2.87730400
 H                  0.26148200    2.33236400    4.18141300
 C                 -1.31385600    4.09121600    2.76189700
 H                 -1.40330400    4.18305900    3.85070400
 H                 -2.27527500    4.38208900    2.33061500
 H                 -0.55757700    4.81213200    2.43545500
 C                 -0.26474100    3.82275800   -0.29692700
 H                 -0.85577500    4.66726800    0.07581600
 C                  1.20626700    4.05786200    0.07541700
 H                  1.82530600    3.20114800   -0.20223300
 H                  1.34486000    4.24868800    1.14256900
 H                  1.59153200    4.92873700   -0.46764400
 C                 -0.43326100    3.71907600   -1.81788000
 H                 -0.06420800    4.63621800   -2.29243100
 H                 -1.47869400    3.58509400   -2.10892100
 H                  0.13151400    2.87181000   -2.21597100
 C                  0.38122600   -3.27770900   -1.27756300
 H                 -0.29908900   -3.17353600   -2.13084400
 C                  1.71837700   -2.61347400   -1.64661100
 H                  2.43225600   -2.65392600   -0.81762800
 H                  1.57795400   -1.56716100   -1.92398000
 H                  2.17032500   -3.14084100   -2.49513900
 C                  0.58648000   -4.77085600   -0.98218300
 H                  1.02154400   -5.25504300   -1.86427100
 H                 -0.33906100   -5.30174600   -0.74750000
 H                  1.28233000   -4.92553300   -0.15205900
 C                 -0.21574600   -3.15306100    1.68676800
 H                 -0.47225000   -4.20442500    1.51001800
 C                 -1.15150800   -2.58011400    2.76007000
 H                 -0.97216000   -3.08105600    3.71857200
 H                 -2.20617800   -2.71316300    2.50188200
 H                 -0.97115300   -1.50701800    2.89725100
 C                  1.24609600   -3.04698900    2.13418000
 H                  1.50934100   -2.00038200    2.31941300
 H                  1.94382400   -3.44033700    1.39158900
 H                  1.39648800   -3.60522600    3.06569400
 H                  2.25716400    1.16017200    0.77633400
104
 Complex 3+2H2O
 Os                 0.22918400    0.14433700    0.10954200
 Cl                 0.66150000   -0.40193800   -2.41641800
 P                  0.58866400   -2.09387700    0.81312200
 P                  0.79790500    2.38163900   -0.39252200
 O                  2.63076800   -0.00515200    0.07020200
 C                 -1.57033100    0.21563500    0.17649800
 C                 -2.87026000    0.35184500    0.28720100
 C                 -4.04566500   -0.04244400   -0.27086400
 C                 -5.33405500    0.51581000    0.21686500
 C                 -6.38060700    0.80204300   -0.68131700
 H                 -6.25135800    0.58927200   -1.73744100
 C                 -7.56934900    1.37721600   -0.23418800
 H                 -8.35764100    1.60334000   -0.94655600
 C                 -7.74605200    1.66228300    1.12169400
 H                 -8.67527900    2.10292500    1.47136300
 C                 -6.71910100    1.37502700    2.02562900
 H                 -6.85033300    1.58565500    3.08340400
 C                 -5.52482900    0.81355900    1.57934100
 H                 -4.73313200    0.59648500    2.28769100
 C                 -4.07442500   -1.04947600   -1.36887800
 C                 -5.13706400   -1.96948600   -1.46985400
 H                 -5.96395800   -1.91243900   -0.77011800
 C                 -5.12383800   -2.97522200   -2.43569600
 H                 -5.94541900   -3.68449300   -2.48232200
 C                 -4.05915200   -3.07364800   -3.33422200
 H                 -4.05125900   -3.85374100   -4.09013100
 C                 -3.00160600   -2.16320200   -3.25021900
 H                 -2.16424100   -2.23078900   -3.93823300
 C                 -3.00374800   -1.16902700   -2.27573200
 H                 -2.15566500   -0.49837900   -2.20603300
 C                  3.23007500   -1.26681100    0.16077800
 C                  2.38731000   -2.34972000    0.48391500
 C                  2.95513500   -3.62745100    0.55524900
 H                  2.32742400   -4.48218200    0.77890200
 C                  4.31683100   -3.81915800    0.33670100
 H                  4.74514300   -4.81464000    0.39374300
 C                  5.12241500   -2.72436900    0.05019400
 H                  6.18553600   -2.87506900   -0.10330900
 C                  4.60139800   -1.42613600   -0.04639700
 C                  5.53613500   -0.25417200   -0.33599200
 C                  6.52981000   -0.10984500    0.84550700
 H                  7.22980600    0.71160700    0.66719500
 H                  7.11358200   -1.02606600    0.97388400
 H                  5.99572000    0.09058500    1.77948100
 C                  6.31599200   -0.52793100   -1.64719200
 H                  5.62769100   -0.63201400   -2.49105000
 H                  6.90611400   -1.44468300   -1.56922400
 H                  7.00955600    0.28829400   -1.86628800
 C                  4.74845700    1.04515600   -0.49210700
 C                  5.42569100    2.23076700   -0.80863500
 H                  6.50303800    2.20237100   -0.93051300
 C                  4.75717300    3.43911200   -0.95662400
 H                  5.30805500    4.34659500   -1.18205700
 C                  3.37258300    3.47452000   -0.81949500
 H                  2.85655000    4.42023000   -0.92618300
 C                  2.64346400    2.31477100   -0.52953900
 C                  3.36240400    1.11706200   -0.33302900
 C                  0.44892300   -2.28477300    2.68033800
 H                  1.15128000   -1.50990900    3.01163400
 C                 -0.95147200   -1.90887600    3.19648600
 H                 -1.62766200   -2.76740600    3.15734700
 H                 -1.39979200   -1.09320800    2.62756300
 H                 -0.87780600   -1.57949700    4.23610400
 C                  0.90517100   -3.62918700    3.25815200
 H                  0.81395900   -3.59921800    4.35008300
 H                  1.94776100   -3.85435600    3.02123100
 H                  0.28057600   -4.45568800    2.90264700
 C                 -0.26134900   -3.57822500    0.04855300
 H                  0.11305500   -4.45101900    0.59676300
 C                 -1.78133000   -3.48255500    0.25127100
 H                 -2.16906200   -2.53731400   -0.13311200
 H                 -2.07280500   -3.57310500    1.29902200
 H                 -2.27344900   -4.28996200   -0.30205200
 C                  0.07874400   -3.73751000   -1.43819500
 H                 -0.39079700   -4.65388800   -1.81475600
 H                  1.15511800   -3.81068200   -1.61451400
 H                 -0.29721200   -2.89196300   -2.01579600
 C                  0.18670300    3.05357900   -2.04675800
 H                  0.81879200    2.51400100   -2.75972700
 C                 -1.26844200    2.62657000   -2.29855500
 H                 -1.96140600    3.07822800   -1.58268000
 H                 -1.37493700    1.54421700   -2.24625700
 H                 -1.56875100    2.95052800   -3.30192900
 C                  0.34746200    4.56440700   -2.26240800
 H                  0.01824700    4.81384200   -3.27768600
 H                  1.37992200    4.90640700   -2.16774400
 H                 -0.27253500    5.14173000   -1.56911200
 C                  0.52313400    3.73999200    0.86259600
 H                  0.91122600    4.64869600    0.38699000
 C                  1.29679200    3.50341800    2.16518800
 H                  1.22401400    4.40116100    2.79064700
 H                  2.35891100    3.30834300    1.98952200
 H                  0.87791300    2.67278200    2.73810100
 C                 -0.97468800    3.92124800    1.14056100
 H                 -1.39701700    3.00655000    1.56419700
 H                 -1.54266100    4.17684000    0.24267700
 H                 -1.11813300    4.72881800    1.86789700
 H                 -2.60335800    1.07662000    2.17200200
 H                  0.30362300    0.57152600    1.66473900
 O                  0.02491200    0.96551800    4.21405400
 H                  0.45555300    0.61268700    3.42254600
 O                 -2.57215300    1.31619800    3.12849800
 H                 -2.92971700    2.21460000    3.15749400
 H                 -0.88966500    1.10236700    3.89193300
104
 Complex TS(3-C)
 Os                -0.18723700    0.13702000    0.15079800
 Cl                -1.14334000   -0.31407100    2.53759000
 P                 -0.33524100   -2.15068100   -0.49762400
 P                 -0.95063800    2.37432700    0.45669300
 O                 -2.56165000   -0.10712800   -0.21846200
 C                  1.51074600    0.41382700   -0.03156700
 C                  2.82265300    0.72966800   -0.41864700
 C                  3.99539900    0.25299500    0.10541500
 C                  5.26620400    0.57108600   -0.58860400
 C                  6.47286900    0.66359600    0.13272600
 H                  6.47105000    0.49716000    1.20456500
 C                  7.66661200    0.98668800   -0.50979700
 H                  8.58376700    1.06197000    0.06711500
 C                  7.68221200    1.21398100   -1.88750500
 H                  8.61358500    1.45805700   -2.39045100
 C                  6.49199100    1.12565900   -2.61549400
 H                  6.49679100    1.29862400   -3.68792200
 C                  5.29373200    0.81056600   -1.97922600
 H                  4.37768200    0.75540400   -2.56225700
 C                  4.02196800   -0.60416500    1.31371600
 C                  4.85831600   -1.73545900    1.37069800
 H                  5.51520300   -1.95779800    0.53646300
 C                  4.82528000   -2.58730300    2.47319900
 H                  5.46622300   -3.46383100    2.49348000
 C                  3.96580300   -2.32159500    3.54267600
 H                  3.94044600   -2.98720700    4.40046500
 C                  3.14220700   -1.19409700    3.50496300
 H                  2.47506400   -0.97357800    4.33269700
 C                  3.17185400   -0.34268600    2.40214700
 H                  2.54275900    0.53740300    2.38592000
 C                 -3.08379700   -1.39117700   -0.40603100
 C                 -2.15718000   -2.44496300   -0.53851100
 C                 -2.65555400   -3.74396000   -0.69892100
 H                 -1.96895400   -4.57935800   -0.76269800
 C                 -4.02471000   -3.98443500   -0.76262100
 H                 -4.39725200   -4.99528800   -0.89305200
 C                 -4.90858400   -2.91931900   -0.65165800
 H                 -5.97488500   -3.10844800   -0.70821500
 C                 -4.46337900   -1.60423600   -0.45901600
 C                 -5.48339800   -0.47599700   -0.32745700
 C                 -6.25230400   -0.33490200   -1.66588400
 H                 -7.00062900    0.46052000   -1.60119400
 H                 -6.77232900   -1.26538700   -1.91271800
 H                 -5.56624900   -0.09586200   -2.48416900
 C                 -6.47554200   -0.81598700    0.81451200
 H                 -5.94686000   -0.92257300    1.76631000
 H                 -7.00674500   -1.74884800    0.60892000
 H                 -7.22874800   -0.03163100    0.92514200
 C                 -4.79074800    0.84523000   -0.00501700
 C                 -5.56144300    1.99195700    0.23200800
 H                 -6.64179500    1.91904400    0.17093500
 C                 -4.98134200    3.21774400    0.53259900
 H                 -5.60215600    4.09132300    0.70329500
 C                 -3.59557200    3.31441900    0.61115800
 H                 -3.14069800    4.27224100    0.83136200
 C                 -2.78234600    2.19773500    0.38720600
 C                 -3.40206400    0.97592700    0.06317300
 C                  0.21663000   -2.45197100   -2.27238600
 H                 -0.51419200   -1.84866000   -2.82270800
 C                  1.59990200   -1.85499200   -2.57077300
 H                  2.39355600   -2.31072800   -1.97313400
 H                  1.60062600   -0.77830500   -2.42362200
 H                  1.83948500   -2.03816100   -3.62511000
 C                  0.12747300   -3.91158400   -2.73520900
 H                  0.37431900   -3.96069300   -3.80171700
 H                 -0.87163200   -4.33627800   -2.61562400
 H                  0.84345600   -4.55006900   -2.20705900
 C                  0.33033200   -3.57462100    0.51981000
 H                  0.05756900   -4.47826800   -0.03696400
 C                  1.85892000   -3.49841900    0.61406200
 H                  2.17362000   -2.55308700    1.05991800
 H                  2.34674900   -3.60179700   -0.35765500
 H                  2.22409900   -4.30756600    1.25557100
 C                 -0.29664800   -3.64552800    1.91691100
 H                  0.06224400   -4.55095800    2.42060500
 H                 -1.38834900   -3.68713900    1.88345200
 H                 -0.01488400   -2.77841100    2.51630200
 C                 -0.56916900    3.15455300    2.13445400
 H                 -1.33317400    2.71210700    2.78189300
 C                  0.80441000    2.68615600    2.63759100
 H                  1.61395000    3.00077700    1.97084100
 H                  0.82595600    1.60075200    2.73054000
 H                  0.99822800    3.11916700    3.62576700
 C                 -0.66988400    4.68534000    2.19972400
 H                 -0.50369900    5.00432200    3.23496800
 H                 -1.64555500    5.07195400    1.89737600
 H                  0.09531100    5.16673500    1.58272400
 C                 -0.60446700    3.68331400   -0.82918600
 H                 -1.02104100    4.59973600   -0.39476400
 C                 -1.31021800    3.40653600   -2.16334300
 H                 -1.07811900    4.22742000   -2.85418200
 H                 -2.39826000    3.37584800   -2.04743800
 H                 -0.97276500    2.46776500   -2.62079600
 C                  0.90764100    3.85962200   -1.02509600
 H                  1.32440300    3.01562800   -1.58197900
 H                  1.44967700    3.96489700   -0.08020900
 H                  1.09132900    4.76744600   -1.61242300
 H                  2.81833400    1.32763100   -1.33927600
 H                 -0.25617400    0.39535300   -1.47181300
 O                 -0.10954700    0.75012000   -3.29124100
 H                 -0.11101200    0.00320400   -3.90434300
 O                  2.23050900    1.55754800   -3.22053700
 H                  2.23374800    2.40509800   -3.68197800
 H                  1.19852200    1.20384400   -3.27574100
104      
 Complex C+2H20
 Os                -0.12695100    0.09079500    0.30293100
 Cl                -1.41091100   -0.33810500    2.56356700
 P                 -0.36042800   -2.20567900   -0.20281800
 P                 -0.83786200    2.33080800    0.52138600
 O                 -2.50298000   -0.09576900   -0.22169000
 C                  1.47741100    0.37664500   -0.28363300
 C                  2.78290400    0.63352400   -0.77676300
 C                  3.96288800    0.26688800   -0.18847600
 C                  5.22780500    0.45177200   -0.94176000
 C                  6.42328500    0.77502700   -0.27146800
 H                  6.41993100    0.87107000    0.80929500
 C                  7.60393500    0.99107200   -0.98007400
 H                  8.51215900    1.25047900   -0.44361400
 C                  7.61978700    0.87607900   -2.37216400
 H                  8.54173200    1.03731300   -2.92337000
 C                  6.44329800    0.54595200   -3.05035600
 H                  6.44844900    0.44255900   -4.13167200
 C                  5.25993900    0.33481600   -2.34572300
 H                  4.35653600    0.06568700   -2.88425400
 C                  4.01435700   -0.34034200    1.16431600
 C                  4.86890600   -1.42792000    1.42419300
 H                  5.51704200   -1.79785900    0.63624100
 C                  4.87110800   -2.05023400    2.67189300
 H                  5.52658100   -2.89812800    2.84858300
 C                  4.02936000   -1.58985800    3.68775300
 H                  4.02931200   -2.07599000    4.65905100
 C                  3.19010100   -0.49877600    3.44875300
 H                  2.53441300   -0.12973800    4.23181600
 C                  3.18270200    0.12113100    2.20059500
 H                  2.52252000    0.96000700    2.02183100
 C                 -3.07606300   -1.35928900   -0.28930000
 C                 -2.19414200   -2.45825900   -0.20108100
 C                 -2.75065800   -3.74221400   -0.18434900
 H                 -2.10589500   -4.60640700   -0.07397600
 C                 -4.12734200   -3.92843600   -0.29712900
 H                 -4.54609400   -4.92960800   -0.27772800
 C                 -4.95837100   -2.82457700   -0.44791100
 H                 -6.02595000   -2.97715100   -0.56522300
 C                 -4.45421200   -1.51611200   -0.44795100
 C                 -5.39699200   -0.32914500   -0.64933300
 C                 -6.05131000   -0.44932800   -2.04915800
 H                 -6.75063100    0.37289700   -2.22660800
 H                 -6.61072400   -1.38550000   -2.13594800
 H                 -5.29098900   -0.42850700   -2.83614400
 C                 -6.49552900   -0.35157900    0.44407500
 H                 -6.04967700   -0.27504900    1.44014800
 H                 -7.07688000   -1.27665000    0.39717900
 H                 -7.19182900    0.48157600    0.31330000
 C                 -4.63873200    0.99585600   -0.54998500
 C                 -5.32195800    2.20874200   -0.71097900
 H                 -6.38268400    2.19018300   -0.93736100
 C                 -4.67367100    3.43289400   -0.59506200
 H                 -5.21997900    4.35820800   -0.74828700
 C                 -3.32241200    3.46456900   -0.25865900
 H                 -2.82917500    4.42321500   -0.15161200
 C                 -2.59652600    2.28277300   -0.06258300
 C                 -3.27129900    1.05924200   -0.26951200
 C                  0.08478700   -2.74161700   -1.97112800
 H                 -0.73639800   -2.29635400   -2.54609200
 C                  1.39636500   -2.13161900   -2.47815300
 H                  2.26376600   -2.52882300   -1.94286500
 H                  1.40436400   -1.04875600   -2.38029300
 H                  1.52314200   -2.37646400   -3.53921100
 C                  0.05628300   -4.25614600   -2.21812600
 H                  0.18454800   -4.44702400   -3.28976300
 H                 -0.88665100   -4.71745300   -1.91531500
 H                  0.87469700   -4.76343000   -1.69763200
 C                  0.34560900   -3.55489300    0.89303100
 H                  0.10760400   -4.50713600    0.40655300
 C                  1.87183400   -3.39259200    0.95417400
 H                  2.13661500   -2.41616300    1.36722800
 H                  2.34704900   -3.48729500   -0.02566500
 H                  2.29901800   -4.16354600    1.60535400
 C                 -0.24947700   -3.56184400    2.30502600
 H                  0.16424300   -4.41261100    2.86047800
 H                 -1.33811300   -3.65765000    2.29833800
 H                 -0.00218500   -2.64276300    2.83841800
 C                 -0.95976800    3.02041200    2.27401500
 H                 -1.76991200    2.41327600    2.68957000
 C                  0.30996100    2.68682500    3.07441600
 H                  1.18046600    3.25120100    2.72734300
 H                  0.53487200    1.62072300    3.01378800
 H                  0.15103300    2.94319300    4.12884900
 C                 -1.33555700    4.50187800    2.39600600
 H                 -1.41867300    4.76478500    3.45738500
 H                 -2.29838300    4.72848200    1.93203700
 H                 -0.57793800    5.15961100    1.95780900
 C                 -0.04942000    3.68061300   -0.50824300
 H                 -0.67216400    4.57119000   -0.36551100
 C                 -0.04330900    3.31045100   -1.99354800
 H                  0.31244400    4.16593800   -2.58074000
 H                 -1.03385300    3.03204400   -2.35999300
 H                  0.62727400    2.46902900   -2.17695200
 C                  1.37188000    3.99949500   -0.02136800
 H                  1.99993200    3.10381000   -0.01415300
 H                  1.38450000    4.43456700    0.97998600
 H                  1.83408200    4.72375200   -0.70220500
 H                  2.79907200    1.08447400   -1.76832100
 H                 -0.64895900    0.39794500   -2.04997300
 O                 -0.88469500    0.45337800   -3.01955500
 H                 -1.23838200   -0.42314700   -3.22192700
 O                  1.72680800    0.96658400   -3.93579000
 H                  1.69039900    1.91216900   -4.12975000
 H                  0.80281200    0.74544500   -3.68965100
98
 Complex C
 P                  0.77561600    2.37526300   -0.12014800
 P                  0.37078000   -2.02529100    0.74836600
 O                  2.53156900   -0.01851200    0.21142500
 C                  0.20196700    3.54323200   -1.48393800
 H                  0.37563000    4.56393200   -1.11769300
 C                  0.95255000    3.33100200   -2.80636400
 H                  0.86474800    2.29136800   -3.13395400
 H                  2.01527400    3.57131900   -2.73274000
 H                  0.51535000    3.97521600   -3.57876800
 C                 -1.30607900    3.33580600   -1.71131800
 H                 -1.67903000    4.08645100   -2.41794500
 H                 -1.89878700    3.41118200   -0.79703600
 H                 -1.48668200    2.34475600   -2.13768300
 C                  0.60695400    3.40368200    1.44736000
 H                  1.24109400    4.28322300    1.27429700
 C                  1.15432700    2.61601400    2.64348600
 H                  1.09816700    3.22760300    3.55172200
 H                  2.19883000    2.32215600    2.49933500
 H                  0.56801100    1.70411400    2.79420600
 C                 -0.82649600    3.87281800    1.71372900
 H                 -1.50620000    3.02018700    1.80134000
 H                 -1.20198900    4.53816300    0.93216900
 H                 -0.86262900    4.42471200    2.66028900
 C                  2.61413600    2.30103500   -0.24648000
 C                  3.35985900    3.46409600   -0.46746900
 H                  2.84710900    4.41364700   -0.58557600
 C                  4.74959900    3.41391400   -0.54835300
 H                  5.32054100    4.31918100   -0.72911200
 C                  5.40140300    2.19264100   -0.40386600
 H                  6.48351300    2.15995300   -0.47744900
 C                  4.69959400    1.00393000   -0.16136000
 C                  3.30735000    1.08887800   -0.07924200
 C                  5.44821600   -0.32038500   -0.00479400
 C                  6.44480100   -0.20566300    1.17651900
 H                  7.16589800    0.59800400    1.00236400
 H                  7.00889000   -1.13403600    1.30353800
 H                  5.91582500    0.00489400    2.11121800
 C                  6.21987000   -0.61957100   -1.31536000
 H                  5.52777300   -0.70342600   -2.15844400
 H                  6.77847100   -1.55651800   -1.23408400
 H                  6.93721300    0.17611800   -1.53660900
 C                  3.09155100   -1.27617400    0.35142700
 C                  4.47363800   -1.46692700    0.27265900
 C                  4.95391100   -2.76995400    0.46004100
 H                  6.02192600   -2.95176400    0.40051400
 C                  4.09774400   -3.83360300    0.72400400
 H                  4.49675100   -4.83253700    0.86959700
 C                  2.72462100   -3.60997800    0.79861700
 H                  2.06496800   -4.44318500    1.01353700
 C                  2.19267400   -2.32975000    0.60635100
 C                 -0.36891200   -3.56829800   -0.03515300
 H                  0.07524100   -4.42587800    0.48481300
 C                 -1.88863700   -3.62430600    0.16555600
 H                 -2.36907000   -2.71434300   -0.19973300
 H                 -2.16431300   -3.76901800    1.21327300
 H                 -2.30089000   -4.46660900   -0.40117700
 C                 -0.01052000   -3.63093900   -1.52363700
 H                 -0.42484400   -4.54668800   -1.96264500
 H                  1.07020900   -3.63255100   -1.68787700
 H                 -0.42406300   -2.77198800   -2.05565800
 C                  0.05124300   -2.27406100    2.59429400
 H                  0.04347300   -3.36213800    2.74351400
 C                  1.17377500   -1.65384700    3.43892300
 H                  1.27914800   -0.58789900    3.20936900
 H                  2.13940400   -2.13743200    3.27195400
 H                  0.92943500   -1.74621300    4.50361800
 C                 -1.30051600   -1.68888800    3.02763000
 H                 -1.49521900   -1.95395700    4.07368900
 H                 -2.14043300   -2.04551600    2.42829600
 H                 -1.27677200   -0.59906400    2.94433200
 H                 -2.28444000    0.16147900   -2.02074600
 Os                 0.02934700    0.15116100   -0.07016900
 C                 -2.98805800   -0.66083900   -2.03439900
 C                 -2.90323700   -1.61954100   -3.04325700
 C                 -3.97263900   -0.75710400   -1.03369700
 C                 -3.79418000   -2.69438100   -3.07326400
 H                 -2.13177500   -1.52581700   -3.80116900
 C                 -4.87604200   -1.83727700   -1.08706700
 C                 -4.78277700   -2.79890200   -2.09107500
 H                 -3.71967700   -3.44367900   -3.85612600
 H                 -5.64227900   -1.93020500   -0.32428800
 H                 -5.47987100   -3.63189000   -2.10403200
 C                 -4.05823200    0.22202100    0.07587800
 C                 -2.96119000    0.77285100    0.68490500
 H                 -3.14126600    1.51109800    1.46583100
 C                 -1.59253700    0.46491300    0.46341500
 C                 -5.40654800    0.60990500    0.56568000
 C                 -6.45954600    0.83202800   -0.34257400
 C                 -5.66029900    0.79367900    1.93770000
 C                 -7.71211200    1.24797300    0.10450800
 H                 -6.28525900    0.69080300   -1.40438400
 C                 -6.91609000    1.20402300    2.38365600
 H                 -4.87398100    0.58816200    2.65760700
 C                 -7.94617300    1.43654500    1.46936300
 H                 -8.50660700    1.42618400   -0.61450300
 H                 -7.09302400    1.33094600    3.44792900
 H                 -8.92481600    1.75416400    1.81736400
 Cl                 1.03049300   -0.35529100   -2.40389900
98
 Complex TS(C-D)
 P                  0.78047800    2.09898600    0.23906200
 P                  0.58269300   -1.85164000    0.67153600
 O                  2.86139200    0.02534000    0.67324300
 C                  0.07224500    3.53673100   -0.76519800
 H                  0.67956400    4.41068300   -0.50231100
 C                  0.18812000    3.27531700   -2.27361900
 H                 -0.44997300    2.43817900   -2.56934300
 H                  1.20572700    3.03334500   -2.58587700
 H                 -0.13698300    4.16695000   -2.82276600
 C                 -1.38242000    3.86467300   -0.39844800
 H                 -1.77569900    4.59910600   -1.11069600
 H                 -1.47364100    4.30001500    0.59891300
 H                 -2.02014000    2.97614800   -0.45107700
 C                  0.74978800    2.79543900    2.00098900
 H                  0.93985700    3.86798300    1.86006800
 C                  1.86715900    2.20879200    2.87475100
 H                  1.80216500    2.63024800    3.88454700
 H                  2.86387200    2.42675700    2.48438900
 H                  1.76318000    1.12433900    2.95752400
 C                 -0.59944300    2.62136400    2.71113500
 H                 -0.77411700    1.57110600    2.95378900
 H                 -1.45060200    2.96684000    2.12504900
 H                 -0.58700200    3.18452300    3.65185400
 C                  2.58480000    2.22319600   -0.17527900
 C                  3.18501300    3.35895200   -0.74248100
 H                  2.60273600    4.25278200   -0.92943800
 C                  4.53197200    3.35627600   -1.10191200
 H                  4.97035400    4.24311700   -1.54958000
 C                  5.31747300    2.22121700   -0.89681000
 H                  6.36078000    2.23583500   -1.19074100
 C                  4.77244700    1.08092600   -0.30232600
 C                  3.41831600    1.12056600    0.05012900
 C                  5.56170100   -0.18257200    0.05997600
 C                  5.93740200   -0.10003900    1.56628000
 H                  6.58183200    0.76641200    1.74876000
 H                  6.47257400   -1.00483800    1.87321300
 H                  5.04542900   -0.00130200    2.19148500
 C                  6.84835000   -0.31865100   -0.76605700
 H                  6.63470200   -0.38016200   -1.83734100
 H                  7.40387500   -1.21245800   -0.47033200
 H                  7.51115300    0.53312900   -0.59193600
 C                  3.28084900   -1.20845200    0.22420300
 C                  4.62327200   -1.38039400   -0.12857800
 C                  5.01956400   -2.65131800   -0.55288200
 H                  6.04811700   -2.83214700   -0.84396900
 C                  4.10361300   -3.70354900   -0.58628700
 H                  4.42667800   -4.69093100   -0.90215300
 C                  2.77473200   -3.49902700   -0.21514700
 H                  2.09224200   -4.33890200   -0.24928600
 C                  2.32485000   -2.22971600    0.17894800
 C                 -0.34462400   -3.40221700    0.13175900
 H                  0.19677000   -4.24867300    0.57338000
 C                 -1.77232200   -3.40696800    0.69754100
 H                 -2.32505200   -2.52323100    0.36663600
 H                 -1.79217300   -3.44070200    1.79031600
 H                 -2.30440200   -4.29290100    0.33213300
 C                 -0.37795000   -3.54847200   -1.39419100
 H                 -0.85392400   -4.50028500   -1.65967200
 H                  0.61530800   -3.52788200   -1.84737000
 H                 -0.96033600   -2.74149600   -1.84044700
 C                  0.64885500   -2.14573700    2.55560500
 H                  0.44171600   -3.21960000    2.64496700
 C                  2.02814700   -1.88391000    3.17918300
 H                  2.36116700   -0.85733300    3.00932500
 H                  2.79382300   -2.55498800    2.78360200
 H                  1.97044500   -2.04281300    4.26232400
 C                 -0.43438800   -1.37944800    3.32049200
 H                 -0.45927300   -1.72230400    4.36178500
 H                 -1.43147000   -1.51524400    2.89710400
 H                 -0.21611400   -0.30929200    3.32474600
 H                 -1.58024300    0.86887800   -1.40495300
 Os                -0.52051000    0.09829400   -0.23755600
 C                 -2.24400300   -0.36121100   -1.56685800
 C                 -2.02724700   -0.74620300   -2.92990400
 C                 -3.63291400   -0.39186100   -1.11051100
 C                 -3.02410500   -1.23145900   -3.74666000
 H                 -1.01459600   -0.68006600   -3.30649200
 C                 -4.63252600   -0.90102900   -1.99609700
 C                 -4.34902900   -1.32608500   -3.27298800
 H                 -2.77977100   -1.55351700   -4.75601500
 H                 -5.65209300   -0.97478300   -1.63753500
 H                 -5.13728500   -1.72317800   -3.90565600
 C                 -4.05930000    0.00172800    0.21830800
 C                 -3.16507300    0.30012600    1.24537400
 H                 -3.51222200    0.62286600    2.22149100
 C                 -1.82776900    0.23901800    0.91255900
 C                 -5.50391900    0.14998100    0.56314900
 C                 -6.34013900    1.01580000   -0.16294900
 C                 -6.03597100   -0.52605600    1.67286200
 C                 -7.67125000    1.19635900    0.21087400
 H                 -5.93755000    1.54925500   -1.01859300
 C                 -7.37045300   -0.35051300    2.04122400
 H                 -5.39937600   -1.20012500    2.23876800
 C                 -8.19205600    0.51204000    1.31250200
 H                 -8.30130200    1.87485200   -0.35716200
 H                 -7.76793400   -0.88995400    2.89625200
 H                 -9.23019300    0.65071600    1.60018100
 Cl                 1.09699200   -0.17176000   -2.24343900
98
 Complex D
 P                  1.08978300    2.19846000    0.20265500
 P                  0.28229200   -1.76994000    0.61009300
 O                  2.77051700   -0.20770500    0.66007100
 C                  0.72005500    3.75851900   -0.79952900
 H                  1.45487800    4.49468700   -0.45521900
 C                  0.91571700    3.52942500   -2.30538700
 H                  0.16378200    2.83919600   -2.69599100
 H                  1.89712600    3.11533600   -2.54551100
 H                  0.81072300    4.48527800   -2.83226100
 C                 -0.66728900    4.35632400   -0.52006600
 H                 -0.84487800    5.18222200   -1.21861900
 H                 -0.74711300    4.76580000    0.48953100
 H                 -1.46411600    3.62109600   -0.66486200
 C                  1.02481600    2.87402500    1.97201600
 H                  1.36699700    3.91152900    1.86113900
 C                  1.98659000    2.14433300    2.91900500
 H                  1.91941900    2.58650600    3.91981900
 H                  3.02698900    2.21103100    2.59208200
 H                  1.72306000    1.08796700    3.00590400
 C                 -0.38873400    2.88445100    2.57069100
 H                 -0.71456900    1.87079200    2.81232500
 H                 -1.13952500    3.32000200    1.91106800
 H                 -0.38200900    3.46202300    3.50261800
 C                  2.91596000    2.03722800   -0.07959900
 C                  3.73057400    3.08784400   -0.53351500
 H                  3.31302300    4.07138700   -0.70742600
 C                  5.08434500    2.88800600   -0.79496000
 H                  5.68969000    3.71348200   -1.15692300
 C                  5.66311900    1.63400900   -0.59963300
 H                  6.71670900    1.49561600   -0.81367600
 C                  4.90161400    0.56923400   -0.11359500
 C                  3.54450200    0.80538400    0.14006300
 C                  5.46370100   -0.81010300    0.24174700
 C                  5.74357500   -0.83367200    1.77117900
 H                  6.49828000   -0.08324600    2.02935500
 H                  6.11180600   -1.81960100    2.07382400
 H                  4.83615700   -0.61745400    2.34263200
 C                  6.76908800   -1.11638500   -0.50632400
 H                  6.62155200   -1.11600200   -1.59041500
 H                  7.16497900   -2.09098600   -0.20882100
 H                  7.53821500   -0.37997300   -0.25986600
 C                  3.04823500   -1.48620000    0.22509300
 C                  4.37207000   -1.84413000   -0.05029400
 C                  4.61050200   -3.15295400   -0.47718900
 H                  5.61864300   -3.47205400   -0.71511500
 C                  3.56207300   -4.06707400   -0.57522800
 H                  3.76060800   -5.08624200   -0.89268900
 C                  2.25919600   -3.68631100   -0.25577700
 H                  1.47596700   -4.42966900   -0.32429700
 C                  1.96668400   -2.37073600    0.13593800
 C                 -0.78727500   -3.26524500    0.19118100
 H                 -0.28422100   -4.10760800    0.68236500
 C                 -2.19131100   -3.14633000    0.80288300
 H                 -2.70409400   -2.25322500    0.44306500
 H                 -2.17754500   -3.12439400    1.89576000
 H                 -2.78890900   -4.01481000    0.50205100
 C                 -0.88587100   -3.55151700   -1.31421800
 H                 -1.26658900   -4.56923600   -1.46314000
 H                  0.07042200   -3.47007800   -1.83531800
 H                 -1.57955800   -2.86279500   -1.79351100
 C                  0.33036800   -1.98541900    2.51140900
 H                 -0.01547500   -3.01628800    2.65403800
 C                  1.72761500   -1.88808900    3.14098300
 H                  2.19375400   -0.91848300    2.95610200
 H                  2.40168400   -2.66199500    2.76667600
 H                  1.64032800   -2.01747400    4.22619800
 C                 -0.64753600   -1.04620500    3.22283900
 H                 -0.70453400   -1.30753500    4.28632700
 H                 -1.65765500   -1.09426500    2.81076100
 H                 -0.30651300   -0.01192000    3.15012100
 H                 -0.94118500    1.66911900   -1.39766700
 Os                -0.54667900    0.41997400   -0.44027200
 C                 -2.24051500   -0.34753300   -1.55436100
 C                 -2.05325500   -0.75245500   -2.89747100
 C                 -3.61489000   -0.34833900   -1.09485800
 C                 -3.07794200   -1.21520000   -3.71393000
 H                 -1.04707300   -0.73240100   -3.29676500
 C                 -4.63735500   -0.87533500   -1.93266000
 C                 -4.38506300   -1.30671000   -3.22081100
 H                 -2.85202500   -1.52836600   -4.73077600
 H                 -5.64941200   -0.94225300   -1.55269300
 H                 -5.18938500   -1.70085900   -3.83507400
 C                 -4.02888700    0.14772300    0.22360300
 C                 -3.13328600    0.64961300    1.14936800
 H                 -3.44831600    1.02179800    2.11771900
 C                 -1.81676000    0.68573900    0.70937600
 C                 -5.45966000    0.15257400    0.64984100
 C                 -6.42451100    0.91140600   -0.03372700
 C                 -5.84398300   -0.55720400    1.79794300
 C                 -7.74225600    0.95310500    0.42065400
 H                 -6.13413400    1.47210000   -0.91680500
 C                 -7.16584800   -0.52248800    2.24452000
 H                 -5.10269000   -1.14466900    2.33186200
 C                 -8.11817100    0.23345600    1.55814400
 H                 -8.47549400    1.55032100   -0.11365700
 H                 -7.44992900   -1.08617500    3.12853300
 H                 -9.14620300    0.26348700    1.90719400
 Cl                 1.10710100   -0.11738200   -2.33795000
98
 Complex TS(D-E)
 P                  0.98499400    2.12849600    0.14182400
 P                  0.41103800   -1.80484700    0.48461900
 O                  2.79612900   -0.16273100    0.77582600
 C                  0.62376800    3.71182600   -0.83358300
 H                  1.27860700    4.47039600   -0.39093900
 C                  0.96590500    3.56525600   -2.32408800
 H                  0.26427400    2.88703400   -2.81725000
 H                  1.97166900    3.17665400   -2.49617600
 H                  0.89089100    4.54493800   -2.81066200
 C                 -0.81873100    4.21174300   -0.66681000
 H                 -0.98716000    5.05224300   -1.35013400
 H                 -1.01999200    4.57223700    0.34459600
 H                 -1.54539400    3.43117700   -0.91127600
 C                  0.75564500    2.73492500    1.91987600
 H                  1.04542400    3.79271800    1.86304200
 C                  1.68413900    2.03182900    2.91799800
 H                  1.50089900    2.42189400    3.92593600
 H                  2.74057700    2.18659200    2.68648800
 H                  1.49399600    0.95717500    2.93657800
 C                 -0.69811000    2.64159500    2.40001000
 H                 -0.98062400    1.59975000    2.55291000
 H                 -1.41429500    3.07153200    1.70021300
 H                 -0.79988800    3.16549700    3.35780100
 C                  2.84504800    2.07844300    0.00789300
 C                  3.62784200    3.17575900   -0.39041100
 H                  3.16806700    4.13211600   -0.60264000
 C                  5.00757000    3.05962100   -0.54729400
 H                  5.58540600    3.92084800   -0.86885800
 C                  5.64777100    1.84474900   -0.30228800
 H                  6.72047800    1.77070900   -0.43966900
 C                  4.91861000    0.73817100    0.13678600
 C                  3.53492700    0.89411900    0.29110800
 C                  5.53233300   -0.60773300    0.53753900
 C                  5.69390800   -0.62047500    2.08395600
 H                  6.38086900    0.17208100    2.39900000
 H                  6.09542600   -1.58397200    2.41516700
 H                  4.73402400   -0.46001600    2.58335400
 C                  6.90668700   -0.83550500   -0.10708400
 H                  6.84428300   -0.83610000   -1.19937800
 H                  7.33057700   -1.78928700    0.21810600
 H                  7.61193400   -0.05916500    0.20078700
 C                  3.17088400   -1.41672000    0.34250600
 C                  4.52741100   -1.70059100    0.15992600
 C                  4.86128600   -2.98737500   -0.27028400
 H                  5.89886800   -3.25393400   -0.43660700
 C                  3.86751200   -3.94666000   -0.46962400
 H                  4.14001900   -4.94706100   -0.79203300
 C                  2.52558600   -3.63513100   -0.25090700
 H                  1.78349800   -4.40801000   -0.40604600
 C                  2.14420800   -2.34502400    0.14673800
 C                 -0.58000500   -3.27961500   -0.14046000
 H                 -0.10144600   -4.15485700    0.31627300
 C                 -2.03438400   -3.24454000    0.35145700
 H                 -2.53992300   -2.32997700    0.03728500
 H                 -2.11264900   -3.32801600    1.43863500
 H                 -2.58137000   -4.09018800   -0.08124100
 C                 -0.52337900   -3.41451400   -1.66716200
 H                 -0.98517200   -4.36323400   -1.96649200
 H                  0.49520000   -3.39093600   -2.05874400
 H                 -1.07563400   -2.60712700   -2.14622300
 C                  0.26886700   -2.11803500    2.36108100
 H                 -0.04688400   -3.16699100    2.41743100
 C                  1.58977800   -1.99792400    3.13415500
 H                  2.03891300   -1.00832400    3.02734600
 H                  2.32493100   -2.73661500    2.80622500
 H                  1.39828900   -2.16590700    4.20056100
 C                 -0.81803300   -1.24812300    2.99967200
 H                 -1.01117600   -1.58793900    4.02427700
 H                 -1.76089400   -1.27673600    2.44966400
 H                 -0.49425000   -0.20697600    3.04706500
 H                 -0.66588700    1.52407500   -1.70345400
 Os                -0.37804800    0.38266600   -0.59556200
 C                 -2.65116800   -0.31548300   -1.51994600
 C                 -2.34790600   -0.64194000   -2.85103700
 C                 -4.00772500   -0.36684800   -1.11218100
 C                 -3.34285300   -1.10807700   -3.71705600
 H                 -1.33063700   -0.56883900   -3.22069100
 C                 -4.99561500   -0.86178400   -1.98527900
 C                 -4.66341000   -1.23942900   -3.28093300
 H                 -3.07216100   -1.38223000   -4.73350300
 H                 -6.02178400   -0.94556100   -1.64498900
 H                 -5.42890800   -1.62193700   -3.94962300
 C                 -4.28638100    0.11342900    0.24480200
 C                 -3.17456500    0.55920100    0.90455800
 H                 -3.19393700    0.96115200    1.91050500
 C                 -1.95622500    0.48428200    0.19875400
 C                 -5.62280100    0.14395800    0.87588800
 C                 -6.73019700    0.72263300    0.23031100
 C                 -5.79053700   -0.36947300    2.17403900
 C                 -7.96966200    0.78069400    0.86675000
 H                 -6.61062700    1.14992200   -0.75989800
 C                 -7.03314700   -0.31756700    2.80412000
 H                 -4.94290400   -0.82444700    2.67803300
 C                 -8.12698500    0.25721500    2.15237500
 H                 -8.81223900    1.24064100    0.35865400
 H                 -7.14741100   -0.72789100    3.80329600
 H                 -9.09465900    0.29906500    2.64366100
 Cl                 1.31151400   -0.24111700   -2.45483000
98
 Complex E
 P                  0.50354200    1.93770800   -0.46038400
 P                  0.59762500   -1.80418100    0.85338400
 O                  2.62597600    0.25034500    0.81505000
 C                 -0.09700600    3.16877400   -1.77940500
 H                  0.27674400    4.14369400   -1.44462100
 C                  0.46069200    2.87252900   -3.18511400
 H                 -0.08214300    2.04181400   -3.64304800
 H                  1.52039100    2.61426500   -3.19880600
 H                  0.31762600    3.75639000   -3.81804300
 C                 -1.62785500    3.24897300   -1.88011700
 H                 -1.89512700    3.94873100   -2.68076700
 H                 -2.10848400    3.60080100   -0.96700600
 H                 -2.04921500    2.27303800   -2.13277300
 C                  0.28647200    2.99834000    1.13220800
 H                  0.69213500    3.94806900    0.75853800
 C                  1.15884600    2.55711500    2.31488600
 H                  1.06577400    3.29948400    3.11650200
 H                  2.21676800    2.47718000    2.06573500
 H                  0.82483900    1.60056400    2.71709100
 C                 -1.12854900    3.26991000    1.65778500
 H                 -1.53528800    2.39555300    2.17164000
 H                 -1.83489900    3.58429100    0.89042400
 H                 -1.07563400    4.07669900    2.39840800
 C                  2.36293200    2.16764500   -0.55143900
 C                  2.97527400    3.26099000   -1.18289900
 H                  2.37715300    4.03950700   -1.63907000
 C                  4.36440900    3.36504900   -1.25388200
 H                  4.81394200    4.21146000   -1.76436200
 C                  5.17761600    2.39038300   -0.67626000
 H                  6.25502600    2.48688600   -0.74704400
 C                  4.61384700    1.31666000    0.01812200
 C                  3.21717600    1.24571900    0.06742400
 C                  5.42020300    0.28143700    0.81498100
 C                  5.49789600    0.77272400    2.28773400
 H                  6.01762500    1.73533400    2.33931800
 H                  6.04172300    0.04742400    2.90225700
 H                  4.49827500    0.90008800    2.71392600
 C                  6.84596500    0.11707200    0.26772200
 H                  6.83937600   -0.22852500   -0.77025300
 H                  7.41115800   -0.59927100    0.86978000
 H                  7.39193800    1.06264100    0.31611400
 C                  3.25032100   -0.97557900    0.83338600
 C                  4.64505600   -1.04100100    0.80106200
 C                  5.22369200   -2.31305000    0.83839300
 H                  6.30206900   -2.42023200    0.81034000
 C                  4.42724500   -3.45640000    0.92723400
 H                  4.89371500   -4.43607000    0.96655300
 C                  3.03631700   -3.35175200    0.96427200
 H                  2.44410100   -4.25731700    1.02409200
 C                  2.41596200   -2.09689400    0.90083400
 C                 -0.09672000   -3.51892100    0.52021000
 H                  0.40814000   -4.18797700    1.22762700
 C                 -1.60360200   -3.59286900    0.81089800
 H                 -2.16871000   -2.87925600    0.20843200
 H                 -1.83621600   -3.41132300    1.86348000
 H                 -1.96883900   -4.59618300    0.56355900
 C                  0.21412200   -3.97562000   -0.91203700
 H                 -0.12163300   -5.01001400   -1.05034900
 H                  1.27949800   -3.92540100   -1.14615300
 H                 -0.31038100   -3.35817300   -1.64585600
 C                  0.13021800   -1.56632400    2.67723100
 H                 -0.13276300   -2.57378900    3.02171300
 C                  1.29271400   -1.07182100    3.54926100
 H                  1.72475500   -0.14304700    3.17256400
 H                  2.09522400   -1.81158500    3.60708300
 H                  0.93035700   -0.88704400    4.56725100
 C                 -1.10709900   -0.66934800    2.79515500
 H                 -1.40388000   -0.57322400    3.84638900
 H                 -1.95783300   -1.06518000    2.23602000
 H                 -0.90179900    0.32739200    2.40011900
 H                 -0.34008100    0.48509600   -2.42994700
 Os                -0.16099600   -0.17543000   -0.96222200
 C                 -2.94315700   -1.03060300   -1.33758100
 C                 -2.68321400   -1.96168500   -2.33852600
 C                 -4.25031600   -0.90453000   -0.80460200
 C                 -3.70999800   -2.82218800   -2.75827300
 H                 -1.70084700   -2.02338900   -2.79845700
 C                 -5.26130200   -1.77537800   -1.20106200
 C                 -4.97817400   -2.74072000   -2.18137900
 H                 -3.51274100   -3.55612900   -3.53412800
 H                 -6.25389000   -1.71817100   -0.76662500
 H                 -5.76171100   -3.42117400   -2.50241000
 C                 -4.22698800    0.22154700    0.15798700
 C                 -2.95622500    0.72868900    0.18614900
 H                 -2.65309700    1.56402500    0.79126100
 C                 -2.03577100   -0.04137400   -0.64506200
 C                 -5.35654300    0.71086900    0.95893100
 C                 -6.66192400    0.76945800    0.43470600
 C                 -5.14370700    1.16832300    2.27411200
 C                 -7.71485800    1.27052700    1.19947900
 H                 -6.84335800    0.45329200   -0.58687200
 C                 -6.19788700    1.66605000    3.03669700
 H                 -4.14611900    1.10975000    2.69934200
 C                 -7.48911100    1.71774600    2.50342700
 H                 -8.71309600    1.31630200    0.77342700
 H                 -6.01399100    2.00692600    4.05168600
 H                 -8.31163300    2.10244100    3.09934200
 Cl                 1.95433100   -0.91073200   -2.21563600
98
 Complex 4
  Os                 0.04695000    0.12233100    0.24519900
 Cl                 0.29264000   -0.08913800   -2.38554400
 P                  0.44054200   -2.15846300    0.67032600
 P                  0.82782800    2.34603400    0.13540600
 O                  2.47209800   -0.17098000   -0.06808100
 C                 -1.84473600    0.21507100    0.33286700
 C                 -2.72400300    0.02390200   -0.83719800
 C                 -4.04501100    0.04944700   -0.49077000
 C                 -5.17346500   -0.14947700   -1.41020300
 C                 -6.32590800   -0.85880600   -1.02144800
 H                 -6.38685900   -1.27420900   -0.02117300
 C                 -7.37128400   -1.06958400   -1.92044000
 H                 -8.24796100   -1.62737400   -1.60304900
 C                 -7.29089300   -0.57413700   -3.22390100
 H                 -8.10762400   -0.73499200   -3.92169900
 C                 -6.15162400    0.13050700   -3.62439100
 H                 -6.08093900    0.52232200   -4.63522000
 C                 -5.10568400    0.34139800   -2.72892600
 H                 -4.23030200    0.90452600   -3.03862700
 C                 -4.13064700    0.29883500    0.96921400
 C                 -5.22043700    0.48485400    1.81462200
 H                 -6.23662600    0.44631900    1.43632700
 C                 -4.98688200    0.74434900    3.17539900
 H                 -5.83112400    0.88641700    3.84446600
 C                 -3.68563100    0.83003200    3.67197200
 H                 -3.51986200    1.03544500    4.72579600
 C                 -2.58697600    0.66452600    2.81341600
 H                 -1.57291100    0.75729400    3.18476300
 C                 -2.80523400    0.39836700    1.46757600
 H                  0.03925500    0.31549300    1.83625900
 C                  2.95549100   -1.44546600   -0.35379400
 C                  2.06076200   -2.50848800   -0.13319500
 C                  2.47022400   -3.80065500   -0.47584100
 H                  1.79029800   -4.63507600   -0.34713600
 C                  3.74621600   -4.02826900   -0.98939800
 H                  4.05410600   -5.03276100   -1.26177400
 C                  4.62660000   -2.96272500   -1.13455500
 H                  5.62851600   -3.14989800   -1.50616700
 C                  4.25594000   -1.64772100   -0.81657200
 C                  5.26570300   -0.51061000   -0.95434200
 C                  6.47335300   -0.80052000   -0.02775300
 H                  7.22904200   -0.01438600   -0.11152100
 H                  6.95070100   -1.74697300   -0.29686500
 H                  6.15518700   -0.86137000    1.01757400
 C                  5.74432100   -0.42240500   -2.42638000
 H                  4.90155600   -0.22155600   -3.09428500
 H                  6.21656700   -1.35765700   -2.74039800
 H                  6.47972900    0.37814700   -2.54875300
 C                  4.62916500    0.82518500   -0.57119100
 C                  5.39703800    1.99700600   -0.58650000
 H                  6.45196400    1.93097700   -0.83061900
 C                  4.84524400    3.23804300   -0.28948700
 H                  5.46841100    4.12660100   -0.28049300
 C                  3.48088200    3.33624100   -0.03028200
 H                  3.05280600    4.30815100    0.18127200
 C                  2.66227700    2.19931900   -0.03679700
 C                  3.27549800    0.94826600   -0.24248800
 C                  0.81762500   -2.63711000    2.45888900
 H                  1.77302700   -2.12000300    2.61961300
 C                 -0.18747900   -2.07434200    3.47101100
 H                 -1.17667100   -2.52914900    3.37081900
 H                 -0.29823000   -0.99688400    3.35463600
 H                  0.16978400   -2.27876000    4.48721500
 C                  1.03496600   -4.14105900    2.67125600
 H                  1.37379200   -4.31711800    3.69858500
 H                  1.79285500   -4.55546100    2.00183000
 H                  0.10575400   -4.70380000    2.53378500
 C                 -0.72720400   -3.45740900   -0.00174600
 H                 -0.27156000   -4.42491600    0.23923600
 C                 -2.09239100   -3.37594000    0.69521400
 H                 -2.54248000   -2.38794200    0.56787100
 H                 -2.02999300   -3.59130700    1.76439600
 H                 -2.76980800   -4.11206600    0.24774100
 C                 -0.87404300   -3.33305400   -1.52209900
 H                 -1.54377700   -4.12180200   -1.88468100
 H                  0.08276100   -3.43294100   -2.04018200
 H                 -1.29403300   -2.36354400   -1.79587200
 C                  0.29908700    3.34449000   -1.37680100
 H                  0.85910900    2.84177900   -2.17323100
 C                 -1.19480500    3.14662300   -1.67337000
 H                 -1.83423700    3.55198400   -0.88354600
 H                 -1.42947700    2.09100000   -1.80158500
 H                 -1.44702200    3.66794800   -2.60440800
 C                  0.66580900    4.83425600   -1.35853200
 H                  0.34609000    5.29079600   -2.30243900
 H                  1.74009000    5.00602700   -1.26704800
 H                  0.15861300    5.37064800   -0.55007500
 C                  0.62704100    3.45594800    1.62800500
 H                  1.17564300    4.37607700    1.39450300
 C                  1.25477200    2.82037500    2.87475700
 H                  1.18337400    3.51827300    3.71691700
 H                  2.31178300    2.57947000    2.72509500
 H                  0.73377300    1.89828400    3.14678200
 C                 -0.84889000    3.80740500    1.85851700
 H                 -1.45848100    2.90632000    1.96104400
 H                 -1.26313200    4.40575700    1.04357000
 H                 -0.94920200    4.39053600    2.78134400
 H                 -2.33643300   -0.16214500   -1.82869600
98
 Complex TS(D-F)
 P                  1.13123500    2.24092600    0.30463100
 P                  0.34523400   -1.44943200    0.99315700
 O                  2.87609900   -0.16299700    0.55133600
 C                  0.56487300    3.80667300   -0.59058900
 H                  1.38362900    4.52044100   -0.44277000
 C                  0.36740600    3.57522000   -2.09442200
 H                 -0.47569200    2.90381900   -2.27663400
 H                  1.24381600    3.12981300   -2.56840900
 H                  0.15795200    4.53359000   -2.58459800
 C                 -0.68691800    4.44648500    0.02862600
 H                 -0.94976600    5.33856400   -0.55138400
 H                 -0.53144500    4.76590200    1.06189000
 H                 -1.54920100    3.77451000    0.00090600
 C                  1.41138500    2.94293100    2.04764000
 H                  1.53589300    4.01969000    1.87569800
 C                  2.69516300    2.44149400    2.72600300
 H                  2.76794500    2.87713100    3.72938800
 H                  3.58865100    2.73225700    2.16814300
 H                  2.71312900    1.35423800    2.83648800
 C                  0.18391400    2.73174900    2.94310000
 H                  0.05366800    1.67790700    3.18741100
 H                 -0.74347100    3.07175400    2.47635100
 H                  0.31168500    3.28480500    3.88127100
 C                  2.85697700    2.04163400   -0.33978900
 C                  3.55305500    3.04423200   -1.03360900
 H                  3.11666500    4.02600100   -1.16739400
 C                  4.80389400    2.79220100   -1.59546500
 H                  5.31747200    3.58120500   -2.13642900
 C                  5.38818400    1.52985800   -1.48713600
 H                  6.34785100    1.34430100   -1.95622200
 C                  4.74810100    0.51381900   -0.77400100
 C                  3.50941300    0.81171000   -0.19489100
 C                  5.30715200   -0.89833900   -0.55852200
 C                  5.92675400   -0.96867400    0.86509700
 H                  6.76718700   -0.27121700    0.94581200
 H                  6.29196000   -1.98045200    1.07019000
 H                  5.19155300   -0.70716400    1.63135900
 C                  6.38599500   -1.25946400   -1.58752700
 H                  5.99875900   -1.21793400   -2.60992700
 H                  6.77062500   -2.26612100   -1.40191900
 H                  7.23667900   -0.57708800   -1.51026700
 C                  2.94008500   -1.44226000    0.02402800
 C                  4.11188100   -1.85742600   -0.61058300
 C                  4.10023500   -3.12325100   -1.20384400
 H                  4.97842700   -3.48917600   -1.72374000
 C                  2.95749400   -3.92349700   -1.13984400
 H                  2.95599900   -4.89832800   -1.61811300
 C                  1.81810500   -3.48886000   -0.45981700
 H                  0.94641500   -4.13163500   -0.43449300
 C                  1.79508000   -2.23114700    0.15969100
 C                 -0.84567700   -2.89211100    1.22145700
 H                 -0.97804000   -3.23312100    0.19037200
 C                 -0.30809700   -4.06368100    2.06220700
 H                 -0.29148700   -3.81370300    3.12621800
 H                  0.69615300   -4.38272800    1.77776500
 H                 -0.97792700   -4.92372900    1.94227300
 C                 -2.23623000   -2.47669400    1.73733400
 H                 -2.97151500   -3.23025900    1.43413600
 H                 -2.56100300   -1.51697000    1.34030500
 H                 -2.25636400   -2.41751600    2.82774400
 C                  0.97862300   -0.99696000    2.71351600
 H                  1.39197400   -0.00749900    2.52674100
 C                 -0.17068200   -0.84363500    3.72033100
 H                 -0.53011500   -1.81369000    4.07234300
 H                 -1.01922800   -0.29441100    3.30259300
 H                  0.18809500   -0.29309300    4.59763100
 C                  2.10101800   -1.87191100    3.28769500
 H                  2.43401300   -1.44194700    4.24038800
 H                  2.96947200   -1.92110100    2.62759700
 H                  1.76966100   -2.89395600    3.48643600
 H                 -1.65649900    1.76850400   -0.62938300
 Os                -0.57915200    0.40989600   -0.17641700
 C                 -2.02468200   -0.87000300   -1.13275600
 C                 -1.55120900   -1.93538100   -1.93516400
 C                 -3.46110200   -0.73895000   -1.05095400
 C                 -2.38202200   -2.81509100   -2.61798700
 H                 -0.48075000   -2.07501300   -2.02023100
 C                 -4.29009000   -1.65578500   -1.75222700
 C                 -3.77143400   -2.67602800   -2.52873400
 H                 -1.94566900   -3.61653600   -3.20982600
 H                 -5.36625200   -1.56935400   -1.66491600
 H                 -4.43626200   -3.36128600   -3.04684700
 C                 -4.14261400    0.24545700   -0.18807700
 C                 -3.46482600    1.11960300    0.62287600
 H                 -3.97939200    1.80620800    1.28695400
 C                 -2.05547000    1.09255600    0.50389000
 C                 -5.63453700    0.31998200   -0.12413800
 C                 -6.38713200    0.71320600   -1.24319300
 C                 -6.30060300    0.05876400    1.08220200
 C                 -7.77313400    0.83982100   -1.15461800
 H                 -5.87934900    0.92070200   -2.18040600
 C                 -7.68902900    0.17951400    1.16730300
 H                 -5.72472800   -0.24736700    1.95076400
 C                 -8.42893700    0.57091200    0.05000400
 H                 -8.34082500    1.15047600   -2.02708700
 H                 -8.19107000   -0.03379100    2.10677100
 H                 -9.50888200    0.66634700    0.11613300
 Cl                 0.92218400    0.05443500   -2.23044600
98
 Complex F
 P                  0.70709300    2.16487800    0.54473200
 P                  0.60590700   -1.58141800    1.05821300
 O                  2.85652600    0.16510300    0.41232300
 C                 -0.32641400    3.58275600   -0.15435400
 H                  0.31620900    4.47078000   -0.13283900
 C                 -0.75270900    3.30810300   -1.60274800
 H                 -1.45764600    2.47095000   -1.65460100
 H                  0.08883200    3.05595700   -2.24973400
 H                 -1.25701300    4.19294100   -2.00933600
 C                 -1.56004700    3.88762200    0.70938300
 H                 -2.15544300    4.66688400    0.21940900
 H                 -1.29848900    4.25808100    1.70329600
 H                 -2.19945500    3.00760000    0.82422800
 C                  1.13750300    2.87414900    2.25921600
 H                  1.05162400    3.95870500    2.11305200
 C                  2.57899600    2.58515800    2.70657000
 H                  2.73860000    3.01064400    3.70428100
 H                  3.31354100    3.02984200    2.03129700
 H                  2.78965000    1.51375000    2.76724600
 C                  0.13864800    2.44909200    3.34350100
 H                  0.25859500    1.39512800    3.59686200
 H                 -0.90168600    2.60247100    3.05217700
 H                  0.31927700    3.03068000    4.25535700
 C                  2.31265200    2.35062900   -0.35182700
 C                  2.69022600    3.47532200   -1.09863500
 H                  2.05735200    4.35467800   -1.12450100
 C                  3.86657900    3.47116900   -1.84915000
 H                  4.13777100    4.34915600   -2.42781400
 C                  4.68501500    2.34069400   -1.88076100
 H                  5.58001300    2.34845300   -2.49266900
 C                  4.35834200    1.20829300   -1.12938900
 C                  3.19043200    1.26116100   -0.36409800
 C                  5.17925400   -0.08643200   -1.06831300
 C                  6.00623700   -0.08325600    0.24731200
 H                  6.71626500    0.75049300    0.24445300
 H                  6.56715800   -1.01866200    0.34532000
 H                  5.35908200    0.02287300    1.12244000
 C                  6.13851800   -0.22130000   -2.25783800
 H                  5.60104900   -0.22749100   -3.21076300
 H                  6.71916400   -1.14461800   -2.17946300
 H                  6.85643900    0.60323500   -2.26966200
 C                  3.04610700   -1.06201600   -0.19759900
 C                  4.17285600   -1.24400300   -1.00252100
 C                  4.30014500   -2.47362500   -1.65550200
 H                  5.14721900   -2.65926500   -2.30623400
 C                  3.33909600   -3.47109400   -1.48066300
 H                  3.44645800   -4.41933500   -1.99856300
 C                  2.24111900   -3.26400100   -0.64382700
 H                  1.50997000   -4.05610700   -0.53712800
 C                  2.07475300   -2.04389200    0.02673100
 C                 -0.27710600   -3.22787700    1.30369900
 H                 -0.40123200   -3.57172900    0.27205100
 C                  0.52596200   -4.28746100    2.07852600
 H                  0.55214000   -4.06784200    3.14882200
 H                  1.55641700   -4.38761200    1.73150100
 H                  0.03908900   -5.26240400    1.95881400
 C                 -1.69267800   -3.08888600    1.88395300
 H                 -2.19449200   -4.06200700    1.82724600
 H                 -2.28866300   -2.36901800    1.32263500
 H                 -1.68139500   -2.78607900    2.93351300
 C                  1.35138900   -1.09255800    2.72296100
 H                  1.54674200   -0.03484000    2.55060000
 C                  0.35226000   -1.21660700    3.88306400
 H                  0.20491100   -2.25820800    4.17823900
 H                 -0.62549800   -0.79126000    3.65018800
 H                  0.74760000   -0.68549800    4.75657600
 C                  2.68561300   -1.75911800    3.09192000
 H                  3.05266000   -1.31646300    4.02588900
 H                  3.45479000   -1.60859200    2.33265300
 H                  2.57791400   -2.83365500    3.25829500
 H                 -1.67708800    0.44249700    2.45639700
 Os                -0.60046800    0.00889900   -0.00496700
 C                 -1.86698400   -1.27590000   -0.97800000
 C                 -1.41787600   -2.33813600   -1.80165500
 C                 -3.27873600   -1.00320800   -0.98707500
 C                 -2.27074900   -3.08305800   -2.60304200
 H                 -0.35346600   -2.54880300   -1.83249200
 C                 -4.13360700   -1.77652600   -1.82138200
 C                 -3.64599500   -2.79906200   -2.61485500
 H                 -1.87253300   -3.88075800   -3.22608300
 H                 -5.19896800   -1.57680600   -1.82387000
 H                 -4.32437400   -3.37873600   -3.23456200
 C                 -3.88912200   -0.03923000   -0.06298400
 C                 -3.24704500    0.49325300    1.04276100
 H                 -3.86287900    1.08230700    1.72342200
 C                 -1.87299900    0.29139100    1.38779100
 C                 -5.32020100    0.34837200   -0.24185700
 C                 -5.74936900    0.93843400   -1.44419000
 C                 -6.25239300    0.18902000    0.79605100
 C                 -7.06788600    1.36573000   -1.59706800
 H                 -5.03982900    1.06249800   -2.25695600
 C                 -7.57452300    0.60770400    0.63874800
 H                 -5.93803200   -0.27866400    1.72447300
 C                 -7.98633300    1.20026700   -0.55668500
 H                 -7.37802400    1.82820900   -2.52984800
 H                 -8.28334600    0.46680400    1.44995100
 H                 -9.01472600    1.52800400   -0.67853300
 Cl                 0.65014800    0.18972300   -2.24278400
98
 Complex 5
 Os                -0.18027100    0.02210700   -0.73404300
 Cl                 1.12478700   -0.10524400   -3.04922000
 P                  0.40257400    2.32847400   -0.60252000
 P                  0.27163400   -2.31256300   -0.52509400
 O                  2.10794000   -0.02545100    0.22675200
 C                 -1.85093500    0.07326500   -1.61911000
 C                 -3.17643600    0.07766700   -1.09227400
 C                 -3.51773400    0.09054600    0.24502300
 C                 -4.98057000    0.01275700    0.54039200
 C                 -5.51540200   -1.05721500    1.27911600
 H                 -4.84473000   -1.81215200    1.67803200
 C                 -6.88961100   -1.15950200    1.49242200
 H                 -7.28508500   -1.99855300    2.05811200
 C                 -7.75557300   -0.19003000    0.97867800
 H                 -8.82555700   -0.26796500    1.14901900
 C                 -7.23659000    0.87842300    0.24475600
 H                 -7.90138000    1.63837300   -0.15641700
 C                 -5.86166100    0.97581900    0.02343800
 H                 -5.45981300    1.80746800   -0.54797300
 C                 -2.54494400    0.14499300    1.33125800
 C                 -3.03329600    0.29604500    2.66140400
 H                 -4.09866100    0.41866300    2.81944000
 C                 -2.19825900    0.30041200    3.76226200
 H                 -2.60612900    0.41893200    4.76190400
 C                 -0.81688500    0.14706700    3.55950000
 H                 -0.13639000    0.12864200    4.40813600
 C                 -0.31644300    0.04897700    2.27130700
 H                  0.75898400   -0.03856200    2.15560100
 C                 -1.12260200    0.07649700    1.09168000
 H                 -1.83221400    0.07347100   -2.72223200
 C                  2.71173700    1.17058600    0.60405400
 C                  1.97908900    2.34983400    0.36185800
 C                  2.51142200    3.55899300    0.82917100
 H                  1.95681500    4.47923900    0.68925500
 C                  3.74513000    3.59953000    1.47265700
 H                  4.14452200    4.54309900    1.83024800
 C                  4.46737400    2.42378400    1.63874600
 H                  5.44148600    2.46310700    2.11419400
 C                  3.96995600    1.18502900    1.21263000
 C                  4.81414400   -0.07573100    1.38891100
 C                  6.10377200    0.07040800    0.54138400
 H                  6.74381900   -0.80987300    0.65037500
 H                  6.67983500    0.94405600    0.86010600
 H                  5.85865300    0.18791000   -0.51844600
 C                  5.18802800   -0.24360000    2.88378700
 H                  4.28927100   -0.34760200    3.49933700
 H                  5.75395300    0.61917700    3.24529000
 H                  5.81174200   -1.12905600    3.03388300
 C                  4.04499900   -1.31274000    0.92781200
 C                  4.63751100   -2.57807300    1.03099400
 H                  5.64770100   -2.65477300    1.41840800
 C                  3.96776400   -3.73459900    0.64977100
 H                  4.45326000   -4.70168400    0.73142900
 C                  2.66403200   -3.64191300    0.17251200
 H                  2.13688500   -4.54430700   -0.11178400
 C                  2.02334100   -2.40171000    0.04950600
 C                  2.74814400   -1.24723800    0.40897400
 C                  0.89314300    3.12863600   -2.23854900
 H                  1.65524800    2.42356300   -2.58233400
 C                 -0.25598100    3.08712700   -3.25727300
 H                 -0.97678100    3.89263600   -3.08478000
 H                 -0.77909500    2.12969400   -3.24045600
 H                  0.15353200    3.22524100   -4.26413900
 C                  1.50746000    4.53139600   -2.16732600
 H                  1.76699600    4.85258900   -3.18309500
 H                  2.42436100    4.55922700   -1.57492000
 H                  0.80909500    5.27329400   -1.76426500
 C                 -0.70352300    3.58388200    0.25706500
 H                 -0.26169600    4.55712700    0.01314000
 C                 -2.12494600    3.52788700   -0.32362100
 H                 -2.58669400    2.56318600   -0.10902300
 H                 -2.15410500    3.68350400   -1.40303100
 H                 -2.73673800    4.30932200    0.14227900
 C                 -0.76143600    3.44724900    1.78467300
 H                 -1.29645500    4.31242500    2.19401000
 H                  0.22615000    3.41497800    2.24974500
 H                 -1.30609800    2.54962200    2.07897500
 C                 -0.71459000   -3.16784500    0.83584300
 H                 -0.65310700   -2.44015100    1.64975800
 C                 -2.18602000   -3.28238300    0.40950400
 H                 -2.32536500   -4.07917200   -0.32892100
 H                 -2.56736200   -2.35115300   -0.01122600
 H                 -2.79761600   -3.53422700    1.28320200
 C                 -0.19212400   -4.51401900    1.34929400
 H                 -0.88836400   -4.89676600    2.10507000
 H                  0.78844600   -4.42736000    1.82193900
 H                 -0.13078400   -5.26800600    0.55636700
 C                  0.10879000   -3.48129900   -2.00008800
 H                 -0.13509900   -4.45195700   -1.55081200
 C                  1.36826600   -3.63982100   -2.86458300
 H                  1.13869000   -4.31533600   -3.69757400
 H                  2.21174100   -4.06584400   -2.31892200
 H                  1.67499600   -2.67715700   -3.27724100
 C                 -1.07380800   -3.03283700   -2.87631800
 H                 -0.83249700   -2.08759500   -3.36764400
 H                 -1.99717300   -2.89416500   -2.31059600
 H                 -1.26065800   -3.79074600   -3.64625700
 H                 -3.99639100    0.03201200   -1.80833900
     
